# Supplementary material for: Chromosome-Length Assembly of the Baikal Seal (Pusa sibirica) Genome Reveals a Historically Large Population Prior to Isolation in Lake Baikal
Source: Genes (Basel). 2023 Feb 28;14(3):619. doi: 10.3390/genes14030619 (PMC10048373; doi:10.3390/genes14030619)
Supplement: Supplementary file 1 [file genes-14-00619-s001.zip]

Archive with 1 entries (1 files):
- genes-2143573-supplementary.pdf
